# Supplementary material for: Immune suppression is associated with enhanced systemic inflammatory, endothelial and procoagulant responses in critically ill patients
Source: PLoS One. 2022 Jul 25;17(7):e0271637. doi: 10.1371/journal.pone.0271637 (PMC9312372; doi:10.1371/journal.pone.0271637)
Supplement: S1 Data — (CSV) [file pone.0271637.s004.csv]

MARSID	group	group3	IL1b_WB_LPS	IL6_WB_LPS	TNFa_WB_LPS
3003	ICU	Q2	5.16	1046.66	230.73
3005	ICU	Q1	2.77	333.53	6.37
3021	ICU	Q3	34.58	2603.64	494.56
3031	ICU	Q1	2.78	381.45	61.05
3071	ICU	Q3	17.35	1132.69	616.01
3134	ICU	Q1	5.74	580.03	125.53
3155	ICU	Q2	92.3	879.95	179.63
3156	ICU	Q4	27.6	3330.22	1168.28
3159	ICU	Q2	12.95	1230.71	218.48
3165	ICU	Q1	1.47	155.63	8.56
3232	ICU	Q2	2.18	242.61	208.47
3356	ICU	Q2	2.31	322.24	222.93
3392	ICU	Q3	40.1	4261.63	896.35
3393	ICU	Q2	8.23	1308.17	382.59
3404	ICU	Q4	23.04	2907.09	1440.14
3476	ICU	Q4	27.6	4728.94	1564.01
3595	ICU	Q3	9.77	997.64	858.28
3633	ICU	Q3	14.15	2542.76	525.65
3676	ICU	Q1	1.7	362.7	60.28
3682	ICU	Q2	10.07	546.94	151.99
3692	ICU	Q2	1.13	147.99	128.84
3714	ICU	Q3	23.11	3990.12	867.78
3717	ICU	Q4	23.48	1582.56	1152.5
3785	ICU	Q3	111.37	1623.98	718.88
3818	ICU	Q1	46.59	99739.68	2.58
3848	ICU	Q2	4.72	696.92	337.3
3853	ICU	Q2	5.33	945.31	284.4
3919	ICU	Q4	93.06	3695.41	1127.04
3938	ICU	Q2	13.7	2237.68	255.28
3998	ICU	Q1	2.32	579.18	32.3
4027	ICU	Q4	43.93	4788.21	1186.5
4028	ICU	Q2	31.94	1229.78	177.42
4069	ICU	Q3	3.65	1515.46	424.71
4077	ICU	Q2	8.62	1635.56	355.39
4156	ICU	Q4	7.69	2179.19	981.21
4195	ICU	Q3	41.57	4075.48	463.58
4210	ICU	Q1	1.53	2059.92	42.68
4216	ICU	Q2	16.16	2450.32	374.65
4232	ICU	Q4	70.52	5701.42	1550.35
4241	ICU	Q3	6.14	1132.69	613.68
4253	ICU	Q1	1.13	278.23	65.9
4295	ICU	Q1	3.23	158.7	91.21
4316	ICU	Q4	911.66	22304.65	2036.84
4398	ICU	Q4	35.17	2616.05	1116.14
4404	ICU	Q1	6.86	65.79	35.55
4411	ICU	Q4	140.75	4411.98	3280.61
4425	ICU	Q4	46.44	1508.77	1302.43
4444	ICU	Q4	43.42	1553.75	1095.58
4455	ICU	Q3	24.14	1961.45	563.78
4545	ICU	Q4	29.36	4560.94	1505.69
4557	ICU	Q3	13.85	440.66	653.31
4574	ICU	Q1	1.13	77.9	16.71
4576	ICU	Q1	3.37	1097.81	101.99
4583	ICU	Q3	2.93	822.23	477.34
4645	ICU	Q3	23.18	3317.33	866.6
4684	ICU	Q3	12.04	841.71	456.71
4737	ICU	Q4	72.47	3235.88	1893.62
4785	ICU	Q3	35.02	3784.09	640.47
4817	ICU	Q3	7.46	953.41	457.85
4834	ICU	Q1	5.39	406.84	65.35
4838	ICU	Q3	15.86	3692.13	784.84
4850	ICU	Q2	3.81	1964.42	270.94
4948	ICU	Q4	142.31	5051.62	1743.81
4982	ICU	Q1	2.74	201.92	58.63
5044	ICU	Q1	1.94	64.6	72.84
5052	ICU	Q1	16.83	424.13	115.63
5091	ICU	Q2	6.78	365.95	277.67
5097	ICU	Q4	43.49	3704.15	1420.4
5111	ICU	Q3	9.92	3097.32	478.48
5138	ICU	Q1	34.21	48908.21	6.66
5198	ICU	Q4	168.22	4400.73	2001.26
5254	ICU	Q2	9.08	2303.5	345.21
5259	ICU	Q1	4.72	159.46	20.18
5301	ICU	Q1	7.92	275.84	127.74
5394	ICU	Q2	13.7	1296	235.18
5536	ICU	Q2	14.82	1777.41	226.27
5586	ICU	Q4	50.43	2072.9	908.27
HV13	HV	HV	33.41	1800.88	545.28
HV14	HV	HV	77.2	4950.7	1025.65
HV15	HV	HV	147.77	4979.41	2452.41
HV16	HV	HV	116.74	3019.21	1805.37
HV17	HV	HV	149.34	3375.35	2157.95
HV18	HV	HV	66.93	3672.49	1519.32
HV19	HV	HV	41.72	5000	2099.23
HV20	HV	HV	80.21	4199.05	1641.22
HV21	HV	HV	19.2	3388.32	668.5
HV22	HV	HV	232.36	3907.06	2247.59
HV23	HV	HV	177.72	3572.88	1575.2
HV24	HV	HV	36.27	457.24	373.52
HV50	HV	HV	31.27	3364.63	1473.51
HV51	HV	HV	60.15	4327.72	2803.91
HV55	HV	HV	22.67	3170.74	1561.53
HV58	HV	HV	15.04	2924.97	1053.34
HV61	HV	HV	46.59	3458.47	1713.73
HV62	HV	HV	62.83	3332.37	1000.41
HV65	HV	HV	146.99	3603.81	2205.29
