# Supplementary material for: Immune suppression is associated with enhanced systemic inflammatory, endothelial and procoagulant responses in critically ill patients
Source: PLoS One. 2022 Jul 25;17(7):e0271637. doi: 10.1371/journal.pone.0271637 (PMC9312372; doi:10.1371/journal.pone.0271637)
Supplement: S2 Data — (CSV) [file pone.0271637.s005.csv]

MARSID	TNF_Q	Age	Sex	BMI	White	Admission_type_light	Infection_Adm	Site_Main	No_Comorbidity	Charlson	APACHE_IV_Score	APACHE_APS	APACHE_IV_adm_diag_primary	APACHE_IV_adm_diag_secondary	mSOFA_D0.1	Shock_3	ARDS_evt_adm	AKI_evt_adm	White_cell_count_Max_24h	Neutro_Adm	Mono_Adm	Lympho_Adm	ICU_LoS	death_ICU	IL1b_WB_LPS	IL6_WB_LPS	TNFa_WB_LPS	TNFa_Mono	CRP_D0.1	IL6_D0.1_pg	IL8_D0.1_pg	IL10_D0.1_pg	MMP8_D0.1_ng	eSelectin_D0.1_ng	ICAM_D0.1_ng	ANG1_D0.1_ng	ANG2_D0.1_ng	ANG2.ANG1_D0.1	Plt_min_baseline	DDimer_D0.1_ng	PT_max_baseline	aPTT_D0.1_sec	PROC_D0.1_ng	Antitrombin_D0.1_ng
3003	Q2	76	female	21	1	medical	1	LRTI : CAP	1	3	131	114	Embolus, pulmonary	NA	9	1	0	0	7.8	4.95	0.44	0.4	4	1	5.16	1046.66	230.73	524.386363636364	96	225.82	127.178	20.459	1.9426	7.788	82.203	0.692	8.5398	12.3402309	72	46813	16.7	116	120.472	1240
3005	Q1	48	male	24.9	1	medical	1	LRTI : CAP	0	0	75	70	Pneumonia, bacterial	NA	9	1	1	1	5.5	2.72	0.03	1.9	8	0	2.77	333.53	6.37	212.333333333333	225	799.66	219.525	13.632	16.0326	88.463	282.064	0.3359	27.3444	81.4062816	114	19880	26.4	51	64.947	222.796
3021	Q3	87	male	26.1	1	surgical	1	LRTI : CAP	0	5	70	36	CHF, congestive heart failure	Dilatation (with general anesthesia)	8	1	0	0	9.4	NA	NA	NA	9	0	34.58	2603.64	494.56	NA	NA	46.981	20.23	7.661	0.3715	2.116	55.05	0.6484	1.6193	2.4974013	136	8376.3	11.9	152	168.493	660.082
3031	Q1	46	female	23.2	1	medical	1	LRTI : CAP	0	1	61	46	Pneumonia, other	NA	11	1	0	0	6.3	6.99	0.34	0.53	4	0	2.78	381.45	61.05	179.558823529412	NA	1690.008	469.322	34.102	4.3101	22.472	47.591	0.1715	3.5655	20.7852396	85	2213.8	11.9	29	118.925	924.102
3071	Q3	73	male	21.2	1	medical	0	NA	0	3	67	51	Cardiomyopathy	NA	8	1	0	1	9.5	6.69	0.85	1.1	3	0	17.35	1132.69	616.01	724.717647058824	NA	12.368	44.349	15.306	2.3769	2.633	37.479	0.9647	14.7635	15.3037628	152	464.503	100	54	74.271	1094.1
3134	Q1	57	male	21.1	1	surgical	1	Intra-abdominal : primary peritonitis	1	1	34	29	GI Vascular ischemia, surgery for (resection)	Cardiovascular medical, other	5	1	0	0	11.5	10.35	0.38	0.76	2	0	5.74	580.03	125.53	330.342105263158	NA	80.021	136.165	5.059	11.8098	5.863	208.771	1.0083	26.2864	26.0692234	174	2260.5	20.4	59	86.137	665.205
3155	Q2	52	male	24.9	1	medical	1	LRTI : CAP	1	1	75	70	Cardiac arrest	NA	8	1	0	0	20.4	11.47	1.39	0.95	7	0	92.3	879.95	179.63	129.230215827338	1	15.975	38.909	15.048	1.5685	11.826	160.851	15.2377	2.3608	0.1549301	140	1074.1	10.4	70	268.475	1240
3156	Q4	68	female	NA	0	surgical	0	NA	1	2	99	86	Neurologic surgery, other	Ventriculostomy	5	1	0	0	18	16.43	1.05	1.64	2	0	27.6	3330.22	1168.28	1112.64761904762	NA	45.889	15.947	2.081	0.1027	4.131	48.477	0.5192	0.0018	0.0035534	150	11446	10.7	NA	246.081	952.446
3159	Q2	57	male	30.9	1	medical	1	LRTI : CAP	0	2	64	59	Cardiac arrest	NA	7	0	0	0	19.3	11.27	0.85	1.33	6	0	12.95	1230.71	218.48	257.035294117647	NA	19.083	30.946	1.411	1.0136	2.804	110.958	6.7961	2.7004	0.3973444	246	4473.4	11.4	61	164.103	1025.9
3165	Q1	61	male	29.1	1	medical	1	LRTI : CAP	0	3	65	44	Pneumonia, other	NA	8	1	1	0	11.5	4.9	0.33	0.76	9	1	1.47	155.63	8.56	25.9393939393939	217	58.945	44.974	6.155	3.5749	8.598	192.242	17.1702	3.7976	0.221176	210	15498	13.1	NA	155.664	877.104
3232	Q2	37	male	23.1	1	medical	1	Skin or soft tissue : necrotizing fasciitis	0	0	76	76	Rhabdomyolysis	NA	7	0	0	1	11.4	10.36	0.56	0.39	5	0	2.18	242.61	208.47	372.267857142857	65	30.652	181.972	71.638	1.5277	21.412	207.117	1.4399	22.6491	15.7292179	84	41979	17.4	37	89.914	755.198
3356	Q2	81	male	29.1	1	medical	1	LRTI : HAP	0	13	98	70	CHF, congestive heart failure	Infarction, acute myocardial (MI), other	8	1	0	0	24.5	4.53	0.13	1.31	6	0	2.31	322.24	222.93	1714.84615384615	120	3522.675	287.847	7.176	6.1556	19.966	182.897	3.0034	5.248	1.7473422	162	42391	12.6	29	96.53	313.081
3392	Q3	45	male	24.7	1	surgical	1	URTI : pharyngitis	1	0	26	21	Infection/abscess, other surgery for	Obstruction-airway	3	0	0	0	16	15.65	1.21	0.83	3	0	40.1	4261.63	896.35	740.785123966942	NA	34.911	13.663	6.26	1.3349	55.022	217.988	2.3386	11.5909	4.9563074	173	4517.5	12.1	NA	140.751	625.971
3393	Q2	32	male	23.5	0	surgical	1	Skin or soft tissue : necrotizing fasciitis	0	0	71	61	Cellulitis and localized soft tissue infections	NA	9	1	0	0	33	NA	NA	NA	2	0	8.23	1308.17	382.59	NA	288	2344.066	132.586	16.899	41.4905	36.265	278.011	11.6145	1.581	0.1361249	249	2509.1	15	33	108.557	219.667
3404	Q4	46	male	23.4	0	medical	0	NA	0	2	46	41	Pneumonia, other	Emphysema/bronchitis	7	0	0	0	10.6	11.08	1.21	1.19	5	0	23.04	2907.09	1440.14	1190.19834710744	35	9.356	13.506	3.263	1.4472	25.895	93.85	12.1408	5.5124	0.454034	190	3945	NA	25	100.772	1230.2
3476	Q4	49	male	33.8	1	medical	0	NA	0	4	103	88	Bleeding, GI-location known	Hemorrhage, intra/retroperitoneal	11	1	0	1	16	15.31	0.93	1.33	3	0	27.6	4728.94	1564.01	1681.7311827957	4	NA	NA	NA	NA	NA	NA	NA	NA	NA	117	NA	17.3	35	NA	NA
3595	Q3	63	female	31.3	0	medical	0	NA	0	4	63	42	Obstruction-airway	NA	6	0	0	0	17.8	15.88	0.42	1.45	4	0	9.77	997.64	858.28	2043.52380952381	NA	5.134	13.952	22.023	1.3102	6.766	76.686	16.3697	2.6125	0.1595928	205	4625	11.2	27	247.196	584.748
3633	Q3	43	male	23.9	1	surgical	0	NA	0	0	38	28	Thrombus,arterial	Thrombectomy (with general anesthesia)	7	0	0	1	13	NA	NA	NA	12	0	14.15	2542.76	525.65	NA	NA	300.631	65.425	80.38	0.9388	14.299	31.343	5.6791	2.0618	0.3630471	149	12403	11.9	50	162.406	955.57
3676	Q1	64	male	26.3	1	medical	1	Cardiovascular : mediastinitis	1	2	66	55	GI Perforation/rupture	Pneumonia, aspiration	8	1	1	0	16.7	8.14	0.15	0.26	36	1	1.7	362.7	60.28	401.866666666667	NA	475.812	186.635	24.245	4.7315	20.95	117.748	5.4068	3.3965	0.6281835	294	10870	12.9	30	945.109	357.629
3682	Q2	56	male	24.7	1	medical	1	Urinary tract : UTI (non-catheterized)	0	6	77	72	Renal infection/abscess	Renal failure, acute	9	0	0	1	8.3	10.31	0.53	0.44	3	0	10.07	546.94	151.99	286.77358490566	277	124.256	191.111	26.765	32.593	24.394	120.523	2.2384	4.1853	1.8697614	51	12880	16	48	752.48	708.544
3692	Q2	65	male	23.1	1	medical	0	NA	0	4	79	66	Shock, cardiogenic	Cardiomyopathy	11	0	0	1	10.1	8.6	0.77	0.68	2	0	1.13	147.99	128.84	167.324675324675	NA	7.757	24.911	23.409	0.493	3.126	10	0.5302	26.1016	49.2343488	80	28606	55.9	60	83.544	689.874
3714	Q3	85	male	24.2	1	medical	1	LRTI : HAP	1	4	76	52	Pneumonia, aspiration	Rhythm disturbance (atrial, supraventricular)	NA	0	0	0	10	6.29	0.69	0.6	2	0	23.11	3990.12	867.78	1257.65217391304	NA	856.95	234.18	26.744	4.2427	2.145	20.599	1.117	3.4888	3.123412	182	15334	11.2	27	171.142	1054.4
3717	Q4	65	male	NA	1	medical	1	LRTI : CAP	0	7	60	47	Respiratory- medical, other	NA	NA	0	0	0	21.5	NA	NA	NA	2	0	23.48	1582.56	1152.5	NA	NA	15.932	16.946	4.741	9.4904	4.909	36.657	16.8599	3.0439	0.1805388	311	4813.3	10.9	NA	87.133	674.239
3785	Q3	80	male	29.1	1	medical	0	NA	0	9	109	92	Hemorrhage/hematoma, intracranial	NA	9	0	0	0	15.7	NA	NA	NA	1	1	111.37	1623.98	718.88	NA	3	6.753	11.177	6.786	1.1199	7.37	77.919	1.4897	5.3548	3.5946418	158	810.838	15	28	67.158	846.329
3818	Q1	61	female	22	1	surgical	1	LRTI : CAP	0	6	124	103	GI Perforation/rupture, surgery for	Hemorrhage, intra/retroperitoneal	13	1	1	1	14.5	NA	NA	NA	3	1	46.59	99739.68	2.58	NA	NA	1923.754	215748.094	3118.539	55.8543	13.479	256.946	0.871	4.704	5.4005143	137	9128.1	24.1	63	76.121	72.349
3848	Q2	49	male	32	0	medical	1	LRTI : HAP	0	2	153	148	Pneumonia, aspiration	Renal failure, acute	12	1	1	1	2.5	1.81	0.32	0.34	4	0	4.72	696.92	337.3	1054.0625	111	7389.494	3369.259	119.688	5.7308	5.918	38.721	0.9177	8.1275	8.8564439	80	12583	11.5	33	208.036	463.838
3853	Q2	65	female	23.3	1	medical	0	NA	0	3	107	94	Cardiac arrest	NA	5	0	0	0	19.3	7.58	0.12	1.71	9	0	5.33	945.31	284.4	2370	NA	4.25	23.199	3.559	1.8962	8.449	60.875	5.7932	2.4749	0.42721	101	9317.5	11.8	41	200.417	887.515
3919	Q4	47	female	22.1	1	medical	1	LRTI : CAP	0	0	67	62	Pneumonia, bacterial	Cardiomyopathy	8	1	0	1	17	14.47	1.95	0.55	6	0	93.06	3695.41	1127.04	577.969230769231	160	10.13	32.255	0.904	1.0465	4.525	171.112	4.9583	32.4078	6.5361155	304	6422.5	82.3	43	37.758	851.942
3938	Q2	70	female	27.8	1	medical	1	LRTI : CAP	0	7	53	27	Pneumonia, bacterial	Sepsis, pulmonary	6	1	0	1	13.6	7.12	0.63	0.59	4	0	13.7	2237.68	255.28	405.206349206349	NA	535.629	127.372	8.919	6.0308	118.294	211.621	4.705	13.4813	2.8653257	159	13173	14.1	28	52.636	981.619
3998	Q1	89	female	30.5	1	medical	1	LRTI : CAP	0	6	84	60	CHF, congestive heart failure	Pneumonia, bacterial	6	1	0	0	35.1	31.53	0.9	0.72	6	0	2.32	579.18	32.3	35.8888888888889	NA	46.531	42.053	5.926	2.7794	10.673	92.287	26.9918	7.4035	0.2742863	329	1808.5	20	35	103.716	879.622
4027	Q4	74	female	33.6	0	medical	1	LRTI : CAP	0	9	67	51	Obstruction-airway	NA	3	0	1	0	13.1	7.26	0.56	1.4	28	0	43.93	4788.21	1186.5	2118.75	NA	36.895	33.124	4.154	0.3198	24.101	60.805	1.3194	4.297	3.2567511	276	6070.2	11.2	NA	223.996	989.847
4028	Q2	58	male	26.3	1	medical	1	LRTI : CAP	0	4	45	40	Pneumonia, bacterial	NA	5	0	1	1	25	21.56	2.1	1.29	3	0	31.94	1229.78	177.42	84.4857142857143	NA	64.7	39.262	3.82	2.8847	9.017	70.08	11.0506	4.5628	0.4129016	148	15151	12	NA	102.65	963.308
4069	Q3	66	male	27.1	1	medical	0	NA	0	4	77	64	Infarction, acute myocardial (MI), INFEROLATERAL	Cardiac arrest	9	1	0	1	12.4	9.61	0.59	1.62	24	1	3.65	1515.46	424.71	719.847457627119	217	29.104	114.335	8.114	1.7383	15.418	148.734	2.7348	40.0867	14.6579823	163	38015	47.3	43	89.875	2684.2
4077	Q2	69	male	26.1	1	surgical	0	NA	0	5	63	50	Hematoma, subdural, surgery for	NA	NA	0	0	0	9.3	NA	NA	NA	4	0	8.62	1635.56	355.39	NA	NA	20.359	18.557	15.33	0.3576	1.103	69.821	1.5852	0.9229	0.5821805	118	25773	11.7	NA	151.912	880.537
4156	Q4	65	female	NA	1	medical	0	NA	1	2	95	82	Overdose, alcohols	NA	5	0	0	0	14.9	13.91	0.42	0.58	4	0	7.69	2179.19	981.21	2336.21428571429	8	17.414	24.148	27.704	2.3996	2.339	31.388	9.1267	2.6906	0.2948032	282	4549.1	12.5	NA	237.165	876.631
4195	Q3	67	female	25.4	1	medical	1	LRTI : CAP	1	2	40	27	CHF, congestive heart failure	Pneumonia, bacterial	6	0	0	0	11.7	10.28	0.66	0.73	3	0	41.57	4075.48	463.58	702.393939393939	47	13.229	6.846	2.527	0.2436	1.865	58.284	10.8053	3.9748	0.3678593	170	9683.7	12.5	NA	218.713	1211.8
4210	Q1	69	female	19.2	1	surgical	1	Intra-abdominal : secondary peritonitis	0	4	135	122	GI Perforation/rupture, surgery for	Effusions, pleural	13	1	1	1	29.3	NA	NA	NA	3	1	1.53	2059.92	42.68	NA	214	50088.036	2377.873	121.13	39.4835	9.139	156.467	4.6849	20.9697	4.4760474	95	8796.1	16.3	41	68.891	279.46
4216	Q2	58	male	29.7	1	medical	1	Urinary tract : UTI (catheterized)	1	1	40	35	Genitourinary medical, other	NA	NA	0	0	1	14.7	8.01	0.45	0.84	3	0	16.16	2450.32	374.65	832.555555555555	NA	96.009	25.957	10.481	0.9842	13.978	76.896	1.7543	2.9764	1.6966539	155	13277	12.6	25	110.669	1183.3
4232	Q4	72	male	23.7	1	medical	1	LRTI : CAP	0	4	90	74	Seizures	Pneumonia, aspiration	6	0	0	0	19.5	16.16	2.41	0.92	16	0	70.52	5701.42	1550.35	643.298755186722	13	2420.241	191.408	5.976	14.6214	50.434	85.009	9.1744	19.3189	2.1057318	157	2198.5	83.5	41	95.961	459.448
4241	Q3	64	female	29.4	1	medical	0	NA	0	4	135	124	Shock, cardiogenic	NA	12	1	1	1	8.4	7.02	0.44	0.76	18	0	6.14	1132.69	613.68	1394.72727272727	15	74.297	84.08	189.406	0.1263	3.734	137.554	1	8.7091	8.7091971	172	962.893	100	96	102.836	850.048
4253	Q1	65	female	25.4	1	medical	0	NA	0	5	58	45	Head/chest trauma	NA	3	0	0	0	18.1	14.14	0.58	1.27	2	0	1.13	278.23	65.9	113.620689655172	NA	161.984	25.697	2.452	0.6286	7.647	33.719	5.4679	4.1042	0.7505935	96	35190	11.9	22	325.999	1007.2
4295	Q1	40	female	24	1	surgical	1	Intra-abdominal : secondary peritonitis	0	2	52	52	Complications of previous GI surgery; surgery for	NA	6	1	0	1	41.9	8.79	0.15	2.07	21	0	3.23	158.7	91.21	608.066666666667	NA	1980.408	967.2	217.652	16.3044	54.726	160.545	1.2563	27.782	22.1141766	108	4715.8	32.1	58	130.906	238.731
4316	Q4	70	female	50.8	1	medical	1	Urinary tract : UTI (non-catheterized)	0	4	62	46	Apnea, sleep	Renal infection/abscess	7	1	1	0	42.1	NA	NA	NA	4	0	911.66	22304.65	2036.84	NA	NA	60.23	90.479	3.194	1.3298	27.376	101.266	2.2308	2.0618	0.924229	204	1753.2	19.4	NA	142.186	622.056
4398	Q4	76	male	24.7	1	medical	0	NA	0	3	91	74	Cardiac arrest	Infarction, acute myocardial (MI), other	5	0	0	0	11.4	8.92	0.77	1.61	6	0	35.17	2616.05	1116.14	1449.53246753247	9	26.112	32.113	3.422	0.6796	10.588	104.611	1.2934	1.4323	1.1074317	139	7265.7	13.8	200	215.891	934.575
4404	Q1	50	female	26.1	0	medical	1	CNS : brain abscess	0	4	91	86	Encephalitis	NA	5	0	0	0	8.7	7.29	0.51	0.84	4	0	6.86	65.79	35.55	69.7058823529412	NA	5.206	16.064	5.796	0.3859	5.764	71.979	1.129	2.8337	2.5099557	164	9491.4	11.8	51	280.924	687.024
4411	Q4	79	male	23.8	1	surgical	0	NA	0	4	116	99	Aneurysm, thoracic aortic; with dissection	NA	10	1	0	1	6.6	8.13	1.06	0.56	7	0	140.75	4411.98	3280.61	3094.91509433962	NA	121.053	100.727	66.635	0.2391	2.01	39.126	2.8086	2.0338	0.7241259	32	26757	12.1	32	133.998	1170.8
4425	Q4	90	male	25.9	1	medical	1	LRTI : CAP	0	5	69	45	Pneumonia, bacterial	NA	9	1	0	1	4.6	4.43	0.09	0.08	3	0	46.44	1508.77	1302.43	14471.4444444444	NA	NA	NA	NA	NA	NA	NA	NA	NA	NA	139	NA	14.4	27	NA	NA
4444	Q4	54	male	22.2	1	surgical	1	Intra-abdominal : secondary peritonitis	0	2	73	68	GI Perforation/rupture, surgery for	Appendectomy	10	1	0	1	23.5	NA	NA	NA	4	0	43.42	1553.75	1095.58	NA	NA	3192.14	476.448	107.722	33.7413	14.42	113.207	2.5186	3.9806	1.5804931	330	6514.6	14.3	NA	90.927	725.919
4455	Q3	67	male	26.3	1	medical	0	NA	1	2	92	79	Cardiac arrest	NA	6	0	0	0	12.6	11.15	0.53	0.89	3	0	24.14	1961.45	563.78	1063.7358490566	NA	25.959	33.771	2.013	0.2466	10.437	84.307	0.29	1.6824	5.8018312	187	2239.7	12	110	265.266	690.793
4545	Q4	60	male	23.4	1	surgical	0	NA	0	2	96	85	Hemorrhage/hematoma-intracranial, surgery for	NA	1	0	0	0	16.3	11.98	1.08	0.7	8	1	29.36	4560.94	1505.69	1394.15740740741	1	119.14	32.525	17.663	0.3192	8.552	73.047	1.934	0.694	0.3588414	155	8773.6	12.9	26	71.319	1219.5
4557	Q3	79	female	26	1	medical	0	NA	0	10	102	85	Sepsis, unknown	NA	8	1	1	1	18.4	7.42	1.24	1.52	22	0	13.85	440.66	653.31	526.862903225806	103	21.612	163.264	15.114	4.1251	13.931	224.635	1.0885	11.8832	10.9174522	349	4705.7	13.5	26	89.2	908.374
4574	Q1	45	female	22.6	1	medical	1	URTI : sinusitis	1	0	62	57	Sepsis, other	Respiratory- medical, other	6	1	1	0	16	NA	NA	NA	10	0	1.13	77.9	16.71	NA	340	2563.405	229.407	296.698	42.7886	284.046	729.474	0.2071	9.8731	47.6821694	126	36529	13.4	50	84.099	174.602
4576	Q1	29	female	35.8	0	medical	1	LRTI : HAP	0	2	75	75	Seizures	Pneumonia, aspiration	7	0	1	0	18.4	16.44	0.46	1.45	7	0	3.37	1097.81	101.99	221.717391304348	45	NA	NA	NA	NA	NA	NA	NA	NA	NA	281	NA	NA	NA	NA	NA
4583	Q3	82	female	22.5	1	medical	1	LRTI : CAP	0	6	57	40	Cardiac arrest	Renal infection/abscess	6	0	0	1	9.8	8.4	0.19	1.07	3	1	2.93	822.23	477.34	2512.31578947368	NA	95.384	428.85	45.454	1.0148	11.219	145.517	0.2821	5.5841	19.7967526	141	31749	13.2	34	105.978	364.495
4645	Q3	35	male	23.4	0	medical	1	LRTI : CAP	1	0	27	27	Pneumonia, bacterial	NA	4	0	0	0	12.4	11.75	0.98	0.92	2	0	23.18	3317.33	866.6	884.285714285714	NA	28.257	11.303	7.766	8.1675	57.946	176.216	2.6588	1.3107	0.4929855	97	1542.3	11.9	NA	196.08	610.821
4684	Q3	50	female	22.3	1	medical	0	NA	1	1	97	92	Cardiac arrest	NA	8	1	0	0	18.2	11.53	0.48	0.65	4	0	12.04	841.71	456.71	951.479166666667	NA	47.005	26.657	1.933	0.3977	9.337	146.426	0.9613	2.6689	2.7763422	118	2029.85	13	200	204.867	745.309
4737	Q4	60	male	29.7	1	medical	1	LRTI : CAP	0	3	45	34	Pneumonia, other	NA	4	0	0	0	11.1	9.17	0.37	0.41	17	1	72.47	3235.88	1893.62	5117.89189189189	NA	7.177	13.633	3.898	0.6025	8.03	83.729	1.2396	2.8591	2.3064165	230	1725.55	12	NA	149.205	751.848
4785	Q3	54	female	44.1	1	medical	1	Urinary tract : UTI (non-catheterized)	0	4	121	116	Sepsis, renal/UTI (including bladder)	NA	10	0	1	1	13.5	12.3	0.68	0.49	16	0	35.02	3784.09	640.47	941.867647058824	NA	6680.763	465.9	49.082	7.5638	73.882	212.607	0.4875	8.1647	16.7492128	101	1523.2	15.4	44	140.905	665.603
4817	Q3	76	male	NA	1	medical	0	NA	0	7	92	75	Hemorrhage/hemoptysis, pulmonary	NA	7	0	0	1	9.5	7.51	0.13	0.72	2	0	7.46	953.41	457.85	3521.92307692308	8	8.682	20.551	2.287	0.3613	6.454	94.253	2.409	3.4358	1.4262426	140	17063	16.9	29	145.926	1655.4
4834	Q1	68	male	24.9	1	medical	1	LRTI : CAP	0	6	75	62	CVA, cerebrovascular accident/stroke	Pneumonia, aspiration	NA	0	0	0	10.8	2.18	0.04	0.35	6	0	5.39	406.84	65.35	1633.75	NA	278.98	158.912	45.948	6.423	18.088	118.359	1.4621	3.3124	2.2655687	145	23171	12	29	226.297	488.567
4838	Q3	71	male	37.5	1	medical	1	LRTI : CAP	0	4	58	42	Emphysema/bronchitis	Pneumonia, viral	3	0	0	0	9.3	7.36	0.88	1.21	3	0	15.86	3692.13	784.84	891.863636363636	NA	5.176	6.4	2.234	0.7778	11.887	102.809	5.1911	1.961	0.3777598	274	743.954	13.5	NA	174.641	494.366
4850	Q2	64	female	20.8	1	surgical	1	Intra-abdominal : secondary peritonitis	0	5	91	80	Cancer-other GI tract, surgery for	NA	4	1	0	1	10.5	NA	NA	NA	17	1	3.81	1964.42	270.94	NA	111	1241.416	567.447	292.564	1.7434	4.853	366.192	1.9446	20.0995	10.3358411	88	14220	15.6	36	80.433	2679
4948	Q4	71	male	30.9	1	surgical	1	LRTI : CAP	0	3	79	63	Hemorrhage/hematoma-intracranial, surgery for	NA	NA	0	0	0	11.8	6.69	1.16	1.63	8	0	142.31	5051.62	1743.81	1503.28448275862	NA	141.067	20.438	3.609	0.2751	11.506	178.285	0.768	1.407	1.8319553	89	10129	15.3	22	63.784	969.408
4982	Q1	48	female	22	0	medical	1	LRTI : CAP	0	2	153	148	Pneumonia, bacterial	NA	8	1	0	0	6.1	NA	NA	NA	24	0	2.74	201.92	58.63	NA	183	324.433	203.802	16.531	2.1953	8.809	303.31	5.6416	81.9921	14.5334377	178	14732	15.6	NA	109.128	294.531
5044	Q1	53	female	25.1	1	medical	1	Urinary tract : UTI (catheterized)	1	1	59	54	Genitourinary medical, other	NA	8	1	0	0	20	14.84	0.93	0.79	4	0	1.94	64.6	72.84	78.3225806451613	NA	124.122	221.648	21.374	3.3546	42.505	314.407	0.2239	38.6319	172.5216032	62	6030.4	NA	NA	56.546	343.559
5052	Q1	79	male	24.9	0	surgical	1	Skin or soft tissue : necrotizing fasciitis	0	8	131	114	Arthritis, septic	Amputation (non-traumatic)	7	1	0	1	13.9	10.62	0.55	1.85	8	0	16.83	424.13	115.63	210.236363636364	126	37.012	218.351	18.696	0.3948	10.146	105.817	6.6992	11.9426	1.7826911	343	31086	12.6	105	148.711	818.451
5091	Q2	57	male	21.4	1	medical	1	Intra-abdominal : secondary peritonitis	0	3	81	76	Sepsis, GI	GI Perforation/rupture	9	1	0	1	10.8	NA	NA	NA	13	0	6.78	365.95	277.67	NA	128	6498.464	2503.199	328.954	17.0085	21.22	128.431	7.7134	16.9617	2.1989986	136	13956.5	19.5	31	76.145	82.237
5097	Q4	49	male	23.7	1	medical	0	NA	0	1	93	88	Coma/change in level of consciousness	CVA, cerebrovascular accident/stroke	1	0	0	0	15	12.37	0.84	1.59	11	1	43.49	3704.15	1420.4	1690.95238095238	NA	7.282	8.707	2.945	0.2847	5.066	46.051	1.3469	2.0017	1.4862052	219	3691.7	13	NA	267.939	875.497
5111	Q3	48	male	26.1	1	medical	0	NA	1	0	142	137	Cardiac arrest	NA	12	1	0	1	15.9	NA	NA	NA	4	1	9.92	3097.32	478.48	NA	NA	2000.595	1682.51	474.558	14.8941	35.425	169.919	3.5085	3.3426	0.9527258	296	12880	13.1	79	170.529	774.704
5138	Q1	57	male	38.1	0	medical	0	NA	0	12	100	95	Cardiac arrest	NA	12	1	1	0	7.5	NA	NA	NA	2	1	34.21	48908.21	6.66	NA	226	3308.612	3516.626	289.023	3.3558	11.044	118.554	1.9138	5.75	3.0044309	69	38041	12.9	35	144.884	634.209
5198	Q4	62	male	33.6	0	surgical	1	LRTI : CAP	1	2	84	73	Respiratory surgery, other	NA	2	0	1	0	6.8	3.22	0.28	1.25	5	0	168.22	4400.73	2001.26	7147.35714285714	NA	NA	NA	NA	NA	NA	NA	NA	NA	NA	184	NA	NA	NA	NA	NA
5254	Q2	42	male	35.1	1	surgical	1	Intra-abdominal : secondary peritonitis	1	0	57	57	GI surgery, other	NA	8	1	0	0	NA	NA	NA	NA	3	0	9.08	2303.5	345.21	NA	453	127.115	245.606	14.009	13.0621	39.395	219.816	1.94	10.641	5.4849859	186	12865.5	11.9	26	78.499	518.494
5259	Q1	48	female	38.2	1	medical	1	LRTI : CAP	0	3	52	47	Pneumonia, bacterial	Sepsis, pulmonary	12	0	1	1	10.4	7.29	0.33	2.61	4	0	4.72	159.46	20.18	61.1515151515151	NA	73.245	95.798	26.287	11.5861	26.964	148.312	2.2541	9.5401	4.2323233	113	1950.3	13	NA	70.706	546.091
5301	Q1	58	female	23.9	1	medical	1	CNS : primary meningitis	1	1	112	107	Meningitis	NA	5	0	0	1	26.4	23.86	1.03	1.48	25	0	7.92	275.84	127.74	124.019417475728	NA	452.402	846.329	174.622	25.0199	74.937	481.902	4.2356	117.4856	27.7375821	22	46293	11.8	35	107.61	1135.7
5394	Q2	19	female	21.8	1	surgical	0	NA	1	0	70	70	Hematoma, subdural, surgery for	NA	6	1	0	0	17.1	NA	NA	NA	13	0	13.7	1296	235.18	NA	NA	58.152	20.007	12.259	1.9948	20.12	301.485	1.9304	2.9838	1.5457249	186	2348.9	11.7	24	133.256	268.822
5536	Q2	19	female	27.2	1	medical	0	NA	0	1	91	91	CVA, cerebrovascular accident/stroke	NA	3	0	0	0	13.2	11.12	1.03	1.05	5	0	14.82	1777.41	226.27	219.679611650485	NA	17.645	7.331	2.181	0.0689	1.822	64.499	3.1685	0.0018	0.0005823	197	5177	10.8	NA	219.123	980.461
5586	Q4	82	male	26.2	1	medical	1	LRTI : CAP	0	5	67	50	Hemorrhage/hematoma, intracranial	NA	5	0	0	0	7.2	6.26	0.73	0.7	5	0	50.43	2072.9	908.27	1244.20547945205	NA	36.219	24.876	14.921	0.4757	8.627	130.207	0.9624	3.6828	3.8265518	107	34772	11.6	23	130.03	783.969
